# Supplementary material for: Psychometric Validation of the Arabic Version of the WPAI:Migraine Questionnaire in Patients with Migraine
Source: Neurol Int. 2025 Dec 12;17(12):202. doi: 10.3390/neurolint17120202 (PMC12736024; doi:10.3390/neurolint17120202)
Supplement: Supplementary file 1 [file neurolint-17-00202-s001.zip]

Archive with 1 entries (1 files):
- neurolint-3992904-supplementary.pdf
